# Supplementary material for: Impact of Placental Plasmodium falciparum Malaria on the Profile of Some Oxidative Stress Biomarkers in Women Living in Yaoundé, Cameroon
Source: PLoS One. 2015 Aug 12;10(8):e0134633. doi: 10.1371/journal.pone.0134633 (PMC4534041; doi:10.1371/journal.pone.0134633)
Supplement: S1 File — (XLS) [file pone.0134633.s001.xls]

## Sheet: Raw data
ID	AGE Mere	Age de GROSSESSE	TEST DE VIH	PDS mere	PDS BEBE (g)	PARITE	HB per	%iRBCs imp	Parasit/UL per	parasit/ul pla	pigment	PLDH/pf	pLDH/PAN	WBCs per	WBCs Pla	NO (mM)	Proteine total (mg/ml de sunageant)	SOD (nombre d’unité de SOD/mg de proteines)	CAT µM de H2O2/min/mg de proteine	MDA (mM/mg de poteine	GSH (mM/mL sunageant)	Placental IEs	Leukocyte Inf	Malaria Pig
M001	29	41	negatif	77	3000	4	12.7	6.31	30030	1511.25	NO	positif	positif	7.8	9.75	0.07	3.99	93.5	6.09	1.95	46.62	0.5	0	0
M002	28	39	negatif	67	3700	2	12.2	0.02	0	0	YES	positif	negatif	6.7	11.55	0.15	7.92	46.03	2.51	0.76	77.28	0.25	0	0.75
M003	25	34	negatif	62	2800	2	11.1	0.025	0	0	YES	positif	negatif	10.9	10.55	0.04	2.32	89.14	3.38	2.6	42.94	0	0	0.25
M004		41	negatif	76	4150	5	11.3	0	0	0	NO	negatif	negatif	10.4	8.35	0.08	4.46	73.76	3.82	0.55	56.84	0	0.5	0
M005	36	39	negatif	64	3500	5	14.9	0	0	0	NO	negatif	negatif	10.3	8.05	0.09	4.82	97.76	8	1.2	52.35	0	0	0
M006	22	39	negatif	90	3400	3	13.6	0.115	0	0	NO	positif	negatif	9.9	10.45	0.08	4.52	79.67	4.25	1.6	50.96	0.5	0	0
M007	26	41	negatif	52	2800	2	13.1	0	0	0	NO	negatif	negatif	9.9	9.5	0.12	6.64	85	0.33	0.53	73.82	0	0	0
M008	23	42	negatif	62	3600	2	13.5	0	0	0	NO	negatif	negatif	11.3	9.6	0.11	5.89	102.5	6.1	1.19	64.12	0	0	0
M009	18	37	negatif	69	2800	1	14.8	0	0	0	NO	negatif	negatif	14.7	12.1	0.08	4.23	99.08	3.56	1.3	55.88	0	0.25	0
M010	29	36	negatif	73	3450	3	12.5	0	0	0	NO	negatif	negatif	10.5	11.2	0.15	7.92	75.3	2.22	1.21	72.79	0	0	0
M011	31	38	negatif	66	3400	4	12.5	0	0	0	NO	negatif	negatif	9.7	9	0.07	3.54	0	3.85	0.46	51.32	0	0.25	0
M012	32	41	negatif	92	3700	4	12.1	0	0	0	NO	negatif	negatif	9.9	14.75	0.06	3.27	120.51	3.7	1.14	43.16	0	0	0
M013	20	39	negatif	61	2900	1	13.3	0	0	0	NO	positif	negatif	12.2	11.8	0.12	6.61	68.8	2.06	0.39	67.86	0	0	0
M014	22	36	negatif	62	2800	1	12.1	0	0	0	NO	negatif	negatif	15.7	10.1	0.06	2.95	133.57	2.67	0.34	44.63	0	0	0
M015	29	44	negatif	62	4200	2	14.5	0	0	0	NO	negatif	negatif	9.7	10.3	0.05	2.41	76.8	2.46	0.35	32.72	0	0	0
M016	28	43	negatif	62	3400	4	13.2	0	0	0	NO	negatif	negatif	12.6	13.25	0.07	3.69	85.8	3.07	0.3	45.59	0	0	0
M017	25	39	negatif	6	3850	2	13.4	0	0	0	NO	negatif	negatif	9	18.6	0.11	5.69	103.2	3.75	0.53	59.78	0	0	0
M018	32	40	negatif	66	3500	2	13	0	0	0	NO	negatif	negatif	12.7	14.9	0.09	4.88	95.8	3.87	0.41	59.04	0	0	0
M019	19	40	negatif	62	2200	1	13	0	0	0	NO	positif	negatif	15.5	11.75	0.1	5.45	75.8	2.22	0.32	57.43	0	0	0
M020	29	39	negatif	74	4000	4	14.7	0	0	0	NO	negatif	negatif	12.5	15.25	0.08	4.41	93.5	3.68	0.42	48.46	0	0	0
M021	29	42	negatif	72	4150	3	12.4	0	0	0	NO	positif	negatif	11	9.05	0.06	3.33	135.35	6.12	0.35	38.82	0	0	0
M022	28	41	negatif	50	3700	3	11.6	0	0	0	NO	negatif	negatif	11.6	12.65	0.05	2.71	145.76	5.2	0.33	36.32	0	0	0
M023	24	41	negatif	57	3900	2	15.7	0	0	0	NO	negatif	negatif	13.2	19.35	0.1	5.09	78.43	1.31	0.78	62.21	0	0	0
M024	24	39	negatif	70	3500	1	14.8	0	0	0	NO	negatif	negatif	14.1	8.4	0.11	6.1	143.85	5.66	0.33	46.18	0	0	0
M025	27		negatif	85	4100	3	14.8	0	0	0	NO	negatif	negatif	14.1	6.45	0.02	0.92	109.27	2.55	0.74	27.43	0	0	0
M026	23		negatif	63	3300	2	12.1	0	0	0	NO	negatif	negatif	7	17.7	0.05	2.59	103.9	3.75	0.47	37.79	0	0.75	0
M027	23	43	negatif	72	3750	3	11.8	0	0	0	NO	negatif	negatif	6	8.65	0.06	3.3	128	3.7	0.54	34.56	0	0	0
M028	18	38	negatif	62	2900	1	12	0	0	0	NO	negatif	negatif	6.1	6.35	0.06	3.33	63.29	1.21	0.5	45	0	0	0
M029	32		negatif	59	3000	4	12.2	0	0	0	NO	negatif	negatif	8.6	7.7	0.06	3	25.47	0.28	0.51	33.09	0	0	0
M030	25	37	negatif	51	2400	1	12.7	0	0	0	NO	negatif	negatif	10	9.67	0.07	3.93	61.92	1.85	0.73	48.75	0	0	0
M031	23	37	negatif	56	2900	2	12.7	0	0	0	NO	negatif	negatif	8.7	14.1	0.13	6.76	96.45	1.65	0.58	47.43	0	0	0
M032	29	39	negatif	85	3700	3	14.3	0	0	0	NO	negatif	negatif	11	9.6	0.11	5.86	115.32	2.71	0.52	33.82	0	0	0
M033		39	negatif	70	3500	2	13.6	0	0	0	NO	negatif	negatif	9.9	7.95	0.06	3.39	110	2.55	0.44	42.28	0	0	0
M034	30	40	negatif	53	3300	4	11.3	0	0	0	NO	negatif	negatif	11.4	13.2	0.09	4.55	57.51	1.6	0.42	51.91	0	0	0
M035	29	39	negatif	65	2900	2	13.1	0	0	0	NO	negatif	negatif	9.8	15.75	0.07	3.48	95.14	4.51	0.48	47.28	0	0	0
M036	27	35	negatif	61	3250	5	10.2	0	0	0	NO	positif	negatif	12.2	19.6	0.08	4.29	23.39	0.91	0.67	56.84	0	1	0
M037	33		negatif	75	3300	4	13.3	0	0	0	NO	negatif	negatif	18.55	12.5	0.07	3.78	49.87	2.38	0.34	52.94	0	0	0
M038	22	40	negatif	57	3950	1	14	0	0	0	NO	negatif	negatif	8.95	17.75	0.08	4.23	107.07	1.49	0.41	46.47	0	0	0
M039	24	40	negatif	69	3250	1	12.9	0	0	0	NO	negatif	negatif	7.7	17.15	0.06	3.21	127.16	3.7	0.44	44.12	0	0	0
M040	19	37	negatif	52	3050	1	10	0	0	0	NO	negatif	negatif	8.1	8.55	0.05	2.44	117.65	11.76	0.35	35.88	0	0	0
M041	26	41	negatif	74	4350	3	14.2	0	0	0	NO	negatif	negatif	8.5	19.75	0.06	3.21	77.4	2.06	0.32	45.88	0	0	0
M042	22	44	negatif	73	3450	1	13.7	0	0	0	NO	negatif	negatif	6.7	10.5	0.07	3.69	119.68	2.9	0.47	41.84	0	0	0
M043	20	39	negatif	48	3500	2	11.8	0	0	0	NO	negatif	negatif	11.3	18.35	0.07	3.54	95.8	2.6	0.37	35	0	0	0
M044	27	40	negatif	59	4200	2	11.5	0	0	0	NO	negatif	negatif	9.2	13.85	0.05	2.5	148.47	4.5	0.42	29.12	0	0	0
M045	26	40	negatif	65	3600	3	13.4	0	0	0	NO	negatif	negatif	9.5	8.05	0.07	3.48	89.05	3.22	0.39	34.044	0	0	0
M046	20	41	negatif		3250	1	11.1	0	0	0	NO	negatif	negatif	8.6	8.1	0.06	2.97	75.32	6.59	1.36	78.24	0	0	0
M047	24	41	negatif	78	4550	3	10.9	0	0	0	NO	negatif	negatif	5.6	14	0.08	4.11	98.42	7.37	1.91	70.51	0	0	0
M048	26	43	negatif	58	2600	3	9	6.625	9056	4512	YES	positif	positif	3.2	14.1	0.06	3.18	115.76	10	1.04	52.57	0	0	0.25
M049	22	42	negatif	74	3700	2	13.7	0	0	0	NO	negatif	negatif	11	8.95	0.04	2.26	98.27	9.65	2.22	40.74	0	0	0
M050	27	41	negatif	81	3900	4	11.4	0	0	0	NO	negatif	negatif	4.2	16.3	0.05	2.86	44	6.6	2.63	50.51	0	0	0
M051	26	41	negatif	77	3400	2	13	0	0	0	NO	negatif	negatif	9.5	16.87	0.09	4.7	47.6	3.51	2.79	73.09	0	0	0
M052	25	41	negatif	77	3300	3		0	0	0	NO	negatif	negatif	4.9	11.9	0.09	4.97	58.03	3.99	1.71	85.44	0	0	0
M053	31	42	negatif	76	4850	2	12.7	0	0	0	NO	negatif	negatif	8.3	13.1	0.08	4.14	31.33	2.35	1.21	68.53	0	0	0
M054	28	40	negatif	67	3650	2	13.7	0	0	0	NO	negatif	negatif	9.4	9.5	0.04	2.2	282.58	25.34	1.35	37.72	0	0	0
M055	22	45	negatif	86		1	13.5	0	0	0	NO	negatif	negatif	13	16.3	0.06	3.07	79.14	4.51	1.02	60.29	0	0	0
M056	25	42	negatif	73	3750	1	13.7	0	0	0	NO	negatif	negatif	12.3	17.65	0.06	3.36	33.8	0.72	3.89	57.43	0	0	0
M057	31	40	negatif	67	3000	3	11.2	0	0	0	NO	positif	negatif	4.7	8.5	0.07	3.6	48.88	0.83	2.17	49.56	0	0	0
M058	25	43	negatif		3000	1	11.7	3.43	3266	2346.5	YES	positif	positif	9.2	12.35	0.09	5.06	35.77	0	2.32	76.32	0	0	0.25
M059	21	40	negatif	62	2560	1	13.7	0	0	0	NO	negatif	negatif	11.1	13.3	0.09	4.94	29.32	0.47	2.6	81.91	0	0	0
M060	31	36	negatif	66	3400	4	11.9	0	0	0	NO	negatif	negatif	7.4	9.75	0.07	3.9	35.16	0.34	1.93	78.16	0	0	0
M061	29	40	negatif	86	3550	5	12.6	0	0	0	NO	negatif	negatif	11	9.5	0.1	5.2	40.72	0.29	2.12	48.09	0	0	0
M062	30	38	negatif	64	3700	3	11.8	0	0	0	NO	negatif	negatif	9.5	6.25	0.06	3.27	51.65	2.64	0.9	65.88	0	0	0
M063	24	39	negatif	79	4100	1	13	0	0	0	NO	negatif	negatif	10.8	11.9	0.06	3.42	34.62	0.16	1.97	58.82	0	0	0
M064	27	39	negatif	61	3000	1	11.8	0	0	0	NO	negatif	negatif	6.9	13.2	0.09	4.67	38	2.24	2.61	85.59	0	0	0
M065	35	41	negatif	57	3500	4	10.8	0	0	0	NO	negatif	negatif	11.6	12.75	0.03	1.55	45.07	0.34	1.27	35.59	0	0	0
M066	20	39	negatif	76	2800	1	11.9	0	0	0	NO	negatif	negatif	10.2	11.6	0.06	3.27	51	0.4	2.89	63.31	0	0	0
M067	19	37	negatif		3600	1	13.9	0	0	0	NO	negatif	negatif	20.2	10.05	0.08	4.4	43.01	0	2.32	75	0	0	0
M068	39	40	negatif	79	2800	4	11.5	0	0	0	NO	negatif	negatif	6.8	15.15	0.07	3.72	42.39	0.44	1.46	73.01	0	0.5	0
M069	31	33	negatif		3600	4	13.1	0	0	0	NO	negatif	negatif	9.9	4.6	0.07	3.6	57.27	0.6	2.06	58.53	0.5	0	0
M070	23	40	negatif		2700	1	13.4	0	0	0	NO	negatif	negatif	20.4	17	0.11	5.8	16.89	0.02	2.67	99.93	0	1	0
M071	25	41	negatif	68	3800	4	11.9	0	0	0	NO	negatif	negatif	8.5	8.3	0.07	3.92	16.92	0.26	1.47	62.5	0	0	0
M072	30	41	negatif		3750	5	13.2	0	0	0	NO	negatif	negatif	13.1	8.37	0.1	5.15	40.28	1.9	3.18	102.28	0	0.5	0.25
M073	36	44	negatif	62	3100	3	15	0	0	0	NO	negatif	negatif	15.2	10.5	0.07	3.9	39.04	0.35	1.08	73.53	0	0.5	0
M074	35	39	negatif	67	4000	2	12.1	0	0	0	NO	negatif	negatif	8.8	14.05	0.07	3.48	55.5	1.01	1.46	70.74	0	0	0
M075	24	39	negatif	66	2800	1	13	0	0	0	NO	negatif	negatif	14.1	14.2	0.11	5.83	5.22	0.31	0.53	107.28	0	0	0
M076	18	38	negatif	63	3100	1	13.3	0	0	0	NO	negatif	negatif	14.2	10.65	0.1	5.12	34.48	0.03	1.49	98.46	0	0	0
M077	28	42	negatif	78	3800	5	12.4	0	0	0	NO	negatif	negatif	8.6	18.1	0.06	3.1	98.27	0	1.42	66.99	0	0	0
M078	33	42	negatif	71	3200	4	11.5	0	0	0	NO	negatif	negatif	10.5	12.7	0.05	2.92	14.13	0.88	1.08	36.32	0	0.25	0
M079	28	38	negatif	56	2550	5	10.9	0	0	0	NO	negatif	negatif	10.8	8.6	0.06	3.45	109.27	0.43	1.62	54.26	0	0	0
M080	20	39	negatif	62	3150	2	13.6	0	0	0	NO	negatif	negatif	12.1	13.8	0.08	4.17	44.88	0.03	0.71	50.22	0	0	0
M081	18		negatif	70	2100	1	9.2	19	77256	22493	YES	positif	positif	7.4	16.6	0.08	4.29	70.64	0	2.23	78.01	2	0.5	2
M082	31	40	negatif	92	3350	1	12.4	0	0	0	NO	negatif	negatif	10.2	15.5	0.048	2.56	41.96	0.91	1.4	55.29	0.5	0.5	0
M083	23	31	negatif	57	2800	2	12.8	0	0	0	NO	negatif	negatif	9.9	9	0.06	3.39	61.89	0.9	0.82	77.43	0	0	0
M084	36	40	negatif		2700	4	12.4	0.006	181.5	0	NO	positif	negatif	12.1	8.7	0.05	2.8	51.04	1.73	0.98	55.44	1	0.5	0
M085	39	40	negatif	83	3400	3	12.5	0	0	0	NO	negatif	negatif	9.7	13.4	0.03	1.85	109.53	4.83	0.47	42.13	0	0.75	0
M086	33	44	negatif	64	4050	3	11.4	0	0	0	NO	negatif	negatif	23.5	11.8	0.04	2.02	73.76	3.32	0.47	46.99	0	0.75	0
M087	25	41	negatif	59	3700	3	9.3	0.93	1056	0	NO	positif	positif	3.3	13.02	0.05	2.62	40.52	0.47	0.76	56.03	1	0.5	0
M088	25	41	negatif	91	3800	3	11.5	0	0	0	NO	negatif	negatif	8.5	5.46	0.06	3.18	112.2	3.3	0.47	69.93	0	0	0.5
M089	26	40	negatif	60	2700	3	13.7	0	0	0	NO	negatif	negatif	9.9	8.5	0.13	6.73	38.23	2.25	0.37	57.13	0	0	0
M090	20	40	negatif	66	3150	1	14	0	0	0	NO	negatif	negatif	16.6	14.6	0.08	4.43	38.36	0.49	0.45	91.4	0	0.75	0
M091	23	39	negatif	84	3500	2	12.4	0	0	0	NO	negatif	negatif	13	9.7	0.07	3.6	96.8	1.14	0.91	72.79	0	0	0
M092	33	40	negatif	77	2900	4	12.6	0	0	0	NO	negatif	negatif	8.8	6.85	0.14	7.32	37.12	0.16	4.05	96.4	0	0	0
M093	34	40	negatif	114	2900	3	11.3	0	0	0	NO	negatif	negatif	13.5	16.35	0.08	4.43	76.97	2.94	3.44	56.18	0	0	0
M094	35	38	negatif	82	3500	3	12.9	0	0	0	NO	negatif	negatif	11.1	11.65	0.09	4.58	75.42	3.08	0.95	91.18	0	0	0
M095	27	41	negatif	80	3600	4	13.3	0	0	0	NO	negatif	negatif	6.75	17.55	0.06	2.98	58.83	0.79	0.67	62.94	0	0	0
M096	24		negatif	78	4400	3	12	0	0	0	NO	negatif	negatif	5.25	13.55	0.05	2.68	95.37	0	1.17	64.71	0	0	0
M097	37	40	negatif		3500	4	12.7	0	0	0	NO	negatif	negatif	6.4	8.55	0.04	2.38	153.76	5.13	0.28	73.31	0	0	0
M098	37	34	negatif	85	2250	5	14.7	0	0	0	NO	negatif	negatif	5.4	5.65	0.05	2.8	66.13	0	0.83	58.9	0	1.75	0
M099	24		negatif	86	3400	1	14	0	0	0	NO	negatif	negatif	7.7	8.1	0.06	3.1	92.52	0.06	0.72	71.18	0	0	0
M100	26	40	negatif	68	3950	3	11	0	0	0	NO	negatif	negatif	10.2	7.15	0.07	3.81	58.5	0	0.33	83.16	0	0	0
M101	29	42	negatif	77	2850	5	13.3	0	0	0	NO	negatif	negatif	8.15	10.1	0.06	3.27	53.16	0.39	0.34	69.12	0	0	0
M102	24	43	negatif	93	3150	1	15	0	0	0	NO	negatif	negatif	8.2	8.7	0.04	2.35	162.07	1.75	0.14	48.01	0	0	0
M103	36	43	negatif	70	3800	3	13.3	0	0	0	NO	negatif	negatif	8.7	11.75	0.15	7.98	55.5	0.23	0.71	41.4	0	0	0
M104	27	41	negatif	66	3550	2	12.6	0	0	0	NO	negatif	negatif	10.05	10.25	0.05	2.77	113.76	1.96	0.32	61.91	0	0	0
M105	22	40	negatif	70	3650	1	16	0	0	0	NO	negatif	negatif	10.9	10.6	0.05	2.83	58.18	0.24	0.19	66.03	0	0.25	0
M114	26	41	negatif	70	3500	2	9.4	7	201055	284	YES	positif	positif	9.4	14.2	0.11	2.03	81.11	0.51	1.04	49.49	1	0	0.5
M122	21	37	negatif	55	2600	2	11.2	0	0	0	YES	positif	positif	11.2	9.5	0.11	3.01	79.33	3.34	1.45	59.12	0	0	0.75
M134	16	35	negatif	57	3250	1	11.2	9.3	20720	447.5	YES	positif	positif	11.2	11.2	0.09	2.59	84.67	1.39	0.88	39.12	2	0	1
M135	28	39	negatif	80	3700	3	13.3	0	0	0	NO	negatif	negatif	12.5	16.9	0.05	1.75	85.33	0	0.88	49.93	0	0.5	0
M139	28	41	negatif	59	3150	1	10.6	0.43	265	0	YES	negatif	positif	8.5	14.6	0.3	1.4	97.33	6.03	1.4	80.22	0.5	0	1
M144	30	40	negatif	71	3500	5	7.5	5	44233.5	1487.5	YES	positif	positif	11.1	17.5	0.08	3.15	102	1.45	2.25	54.12	2.5	0	1.5
M145	24	39	negatif	93	3250	2	10	12.2	144167	1306	NO	positif	positif	7.4	16.3	0.04	1.89	95.33	2.25	0.94	60	1.5	0	1
M146	37	40	negatif	88	3400	2	10.2	0.43	1071	196	NO	negatif	positif	7.8	19.5	0.06	1.61	98	3.05	1.94	53.01	1	0.5	0
M150	23	37	negatif	54	2550	1	9.5	36	27387	42405	YES	positif	positif	5.1	29.85	0.04	1.54	94	0.46	1.36	50.95	2.5	0	0.5
M151	24	35	negatif	73	2250	2	9.5	4.6	4462.5	59.5	NO	positif	positif	8.5	11.9	0	1.54	0	1.29	1.43	81.03	2	0	0.5
M158	16	40	negatif	62	3600	1	10.9	0.1	167.5	0	NO	negatif	positif	6.7	10.65	0.07	2.45	110	0	3.15	74.63	0	0	0
M159	19		negatif	60	3500	1	11.2	0	0	0	NO	negatif	negatif	11.3	14	0.05	2.03	90.67	6.23	2.06	68.9	0	0	0
M160	38	38	negatif	69	3050	6	9.9	0	0	0	NO	negatif	positif	8.8	9	0.07	2.38	79.33	0	2.58	53.16	0	0	0
M161	29	42	negatif	69	3500	2	11.4	0	0	0	NO	negatif	negatif	6.6	10.3	0.05	1.33	0	0.78	2.03	65.59	0	0	0
M162	30	42	negatif		3400	5	13	0	0	0	NO	negatif	negatif	8.8	14.95	0	2.24	92	0.17	2.74	49.26	0	0.5	0
